# Supplementary material for: Assessing the spatiotemporal dynamics and driving factors of human brucellosis in Northern Xinjiang, China (2015–2023)
Source: Trop Med Health. 2026 Jan 17;54:20. doi: 10.1186/s41182-026-00899-6 (PMC12829208; doi:10.1186/s41182-026-00899-6)
Supplement: Supplementary file 2 — Supplementary material 2. VIF value. [file 41182_2026_899_MOESM2_ESM.xls]

## Sheet: Sheet1
GRP GPP ASH AAT BP MP TMIN AP
1.511712 5.221575 4.155899 74.418554 8.395767 4.819330 12.477620 6.941678
TMAX TN NOC NOS
66.904040 73.470765 6.959097 48.830975

## Sheet: Sheet2
Variable	VIF value
GRP	1.51171
GPP	5.22157
ASH	4.1559
AAT	74.4186
BP	8.39577
MP	4.81933
TMIN	2.47762
AP	6.94168
TMAX	66.904
TN	73.4708
NOC	6.9591
NOS	48.831
